# Supplementary material for: A deep learning method to predict bacterial ADP-ribosyltransferase toxins
Source: Bioinformatics. 2024 Jun 17;40(7):btae378. doi: 10.1093/bioinformatics/btae378 (PMC11219481; doi:10.1093/bioinformatics/btae378)
Supplement: btae378_Supplementary_Data [file btae378_supplementary_data.zip]

Archive with 15 entries (15 files):
- Supplementary Methods.docx
- Figure S9.tif
- Supplementary Figures and Tables.docx
- Figure S6.tif
- Table S12.xlsx
- Figure S2.tif
- Figure S5.tif
- Table S11.xlsx
- Figure S1.tif
- Figure S7.tif
- Table S3.xlsx
- Figure S4.tif
- Figure S3.tif
- Table S1.xlsx
- Figure S8.tif
