# Supplementary material for: A deep learning method to predict bacterial ADP-ribosyltransferase toxins
Source: Bioinformatics. 2024 Jun 17;40(7):btae378. doi: 10.1093/bioinformatics/btae378 (PMC11219481; doi:10.1093/bioinformatics/btae378)
Supplement: btae378_Supplementary_Data [file btae378_supplementary_data.zip › Table S12.xlsx]

## Sheet: sheet1
Table S12. Performance comparison (mean+/-standard deviation) of traditional machine learning models combined with different predefined features on repeated independent test datasets.
Feature	Classifier	Accuracy	Sensitivity	Specificity	F1_score(micro)	Precision(macro)	Recall(macro)	F1_score(macro)	MCC
AAC	LR	0.7369(+/-0.0273)	0.9058(+/-0.0936)	0.5680(+/-0.1395)	0.7369(+/-0.0273)	0.7837(+/-0.0089)	0.7369(+/-0.0273)	0.7247(+/-0.0367)	0.5173(+/-0.0274)
	SVM	0.7932(+/-0.0184)	0.7429(+/-0.0502)	0.8435(+/-0.0443)	0.7932(+/-0.0184)	0.8013(+/-0.0170)	0.7932(+/-0.0184)	0.7915(+/-0.0193)	0.5942(+/-0.0347)
	RF	0.7717(+/-0.0346)	0.7399(+/-0.1468)	0.8036(+/-0.0784)	0.7717(+/-0.0346)	0.7870(+/-0.0129)	0.7717(+/-0.0346)	0.7676(+/-0.0415)	0.5580(+/-0.0483)
	KNN	0.7930(+/-0.0231)	0.9148(+/-0.0273)	0.6712(+/-0.0715)	0.7930(+/-0.0231)	0.8141(+/-0.0128)	0.7930(+/-0.0231)	0.7892(+/-0.0253)	0.6066(+/-0.0355)
	GBC	0.7761(+/-0.0128)	0.8169(+/-0.1025)	0.7353(+/-0.0958)	0.7761(+/-0.0128)	0.7911(+/-0.0087)	0.7761(+/-0.0128)	0.7729(+/-0.0144)	0.5668(+/-0.0204)
	XGBC	0.7696(+/-0.0196)	0.8116(+/-0.0838)	0.7276(+/-0.0917)	0.7696(+/-0.0196)	0.7835(+/-0.0156)	0.7696(+/-0.0196)	0.7666(+/-0.0208)	0.5528(+/-0.0353)
DPC	LR	0.8226(+/-0.0116)	0.9059(+/-0.0284)	0.7393(+/-0.0448)	0.8226(+/-0.0116)	0.8335(+/-0.0082)	0.8226(+/-0.0116)	0.8211(+/-0.0125)	0.6559(+/-0.0187)
	SVM	0.7874(+/-0.0253)	0.6137(+/-0.0625)	0.9611(+/-0.0160)	0.7874(+/-0.0253)	0.8284(+/-0.0105)	0.7874(+/-0.0253)	0.7801(+/-0.0295)	0.6141(+/-0.0362)
	RF	0.8132(+/-0.0131)	0.7467(+/-0.0436)	0.8798(+/-0.0206)	0.8132(+/-0.0131)	0.8201(+/-0.0081)	0.8132(+/-0.0131)	0.8121(+/-0.0141)	0.6332(+/-0.0210)
	KNN	0.6775(+/-0.0149)	0.9439(+/-0.0106)	0.4111(+/-0.0370)	0.6775(+/-0.0149)	0.7488(+/-0.0079)	0.6775(+/-0.0149)	0.6521(+/-0.0202)	0.4199(+/-0.0224)
	GBC	0.8420(+/-0.0072)	0.8600(+/-0.0270)	0.8239(+/-0.0227)	0.8420(+/-0.0072)	0.8434(+/-0.0070)	0.8420(+/-0.0072)	0.8418(+/-0.0073)	0.6854(+/-0.0142)
	XGBC	0.8546(+/-0.0073)	0.8646(+/-0.0352)	0.8447(+/-0.0286)	0.8546(+/-0.0073)	0.8563(+/-0.0068)	0.8546(+/-0.0073)	0.8545(+/-0.0074)	0.7109(+/-0.0141)
TPC	LR	0.7817(+/-0.0108)	0.8147(+/-0.0232)	0.7486(+/-0.0320)	0.7817(+/-0.0108)	0.7842(+/-0.0102)	0.7817(+/-0.0108)	0.7812(+/-0.0110)	0.5658(+/-0.0208)
	SVM	0.7742(+/-0.0119)	0.8896(+/-0.0177)	0.6586(+/-0.0288)	0.7742(+/-0.0119)	0.7902(+/-0.0111)	0.7742(+/-0.0119)	0.7709(+/-0.0127)	0.5641(+/-0.0224)
	RF	0.7593(+/-0.0289)	0.6771(+/-0.0529)	0.8415(+/-0.0169)	0.7593(+/-0.0289)	0.7674(+/-0.0259)	0.7593(+/-0.0289)	0.7572(+/-0.0302)	0.5266(+/-0.0548)
	KNN	0.6796(+/-0.0150)	0.4463(+/-0.0487)	0.9128(+/-0.0223)	0.6796(+/-0.0150)	0.7311(+/-0.0080)	0.6796(+/-0.0150)	0.6600(+/-0.0216)	0.4069(+/-0.0194)
	GBC	0.7132(+/-0.0199)	0.5437(+/-0.0539)	0.8827(+/-0.0259)	0.7132(+/-0.0199)	0.7443(+/-0.0155)	0.7132(+/-0.0199)	0.7027(+/-0.0237)	0.4558(+/-0.0342)
	XGBC	0.7149(+/-0.0197)	0.5785(+/-0.0358)	0.8512(+/-0.0433)	0.7149(+/-0.0197)	0.7342(+/-0.0251)	0.7149(+/-0.0197)	0.7087(+/-0.0197)	0.4485(+/-0.0434)
CTD	LR	0.7524(+/-0.0357)	0.8333(+/-0.1759)	0.6715(+/-0.2022)	0.7524(+/-0.0357)	0.7998(+/-0.0087)	0.7524(+/-0.0357)	0.7389(+/-0.0454)	0.5477(+/-0.0462)
	SVM	0.7781(+/-0.0176)	0.8511(+/-0.1322)	0.7052(+/-0.1432)	0.7781(+/-0.0176)	0.8074(+/-0.0057)	0.7781(+/-0.0176)	0.7715(+/-0.0215)	0.5840(+/-0.0214)
	RF	0.7542(+/-0.0322)	0.6674(+/-0.1323)	0.8410(+/-0.0757)	0.7542(+/-0.0322)	0.7750(+/-0.0100)	0.7542(+/-0.0322)	0.7477(+/-0.0416)	0.5277(+/-0.0424)
	KNN	0.7779(+/-0.0235)	0.8974(+/-0.0405)	0.6584(+/-0.0735)	0.7779(+/-0.0235)	0.7983(+/-0.0179)	0.7779(+/-0.0235)	0.7736(+/-0.0259)	0.5757(+/-0.0403)
	GBC	0.7520(+/-0.0405)	0.7452(+/-0.1915)	0.7589(+/-0.1301)	0.7520(+/-0.0405)	0.7803(+/-0.0134)	0.7520(+/-0.0405)	0.7431(+/-0.0529)	0.5296(+/-0.0555)
	XGBC	0.7703(+/-0.0279)	0.7556(+/-0.1491)	0.7851(+/-0.1067)	0.7703(+/-0.0279)	0.7917(+/-0.0064)	0.7703(+/-0.0279)	0.7648(+/-0.0353)	0.5606(+/-0.0349)
PAAC	LR	0.7604(+/-0.0235)	0.8374(+/-0.1333)	0.6833(+/-0.1668)	0.7604(+/-0.0235)	0.7922(+/-0.0097)	0.7604(+/-0.0235)	0.7526(+/-0.0304)	0.5507(+/-0.0251)
	SVM	0.7935(+/-0.0158)	0.7387(+/-0.1275)	0.8483(+/-0.1082)	0.7935(+/-0.0158)	0.8155(+/-0.0082)	0.7935(+/-0.0158)	0.7891(+/-0.0188)	0.6081(+/-0.0212)
	RF	0.7380(+/-0.0614)	0.6187(+/-0.2124)	0.8573(+/-0.0920)	0.7380(+/-0.0614)	0.7753(+/-0.0149)	0.7380(+/-0.0614)	0.7244(+/-0.0802)	0.5086(+/-0.0828)
	KNN	0.7858(+/-0.0356)	0.8652(+/-0.0510)	0.7064(+/-0.1163)	0.7858(+/-0.0356)	0.7998(+/-0.0241)	0.7858(+/-0.0356)	0.7827(+/-0.0386)	0.5853(+/-0.0596)
	GBC	0.7610(+/-0.0176)	0.7761(+/-0.1487)	0.7459(+/-0.1282)	0.7610(+/-0.0176)	0.7833(+/-0.0080)	0.7610(+/-0.0176)	0.7553(+/-0.0217)	0.5433(+/-0.0243)
	XGBC	0.7528(+/-0.0201)	0.7601(+/-0.1361)	0.7454(+/-0.1295)	0.7528(+/-0.0201)	0.7767(+/-0.0066)	0.7528(+/-0.0201)	0.7465(+/-0.0243)	0.5283(+/-0.0264)
APAAC	LR	0.7127(+/-0.1032)	0.7638(+/-0.1522)	0.6616(+/-0.3325)	0.7127(+/-0.1032)	0.7803(+/-0.0225)	0.7127(+/-0.1032)	0.6795(+/-0.1564)	0.4691(+/-0.1694)
	SVM	0.7106(+/-0.0739)	0.6427(+/-0.2288)	0.7785(+/-0.2945)	0.7106(+/-0.0739)	0.7824(+/-0.0326)	0.7106(+/-0.0739)	0.6776(+/-0.0994)	0.4772(+/-0.1192)
	RF	0.6412(+/-0.0595)	0.3993(+/-0.1926)	0.8832(+/-0.0788)	0.6412(+/-0.0595)	0.7069(+/-0.0170)	0.6412(+/-0.0595)	0.6007(+/-0.0953)	0.3324(+/-0.0912)
	KNN	0.7072(+/-0.0418)	0.6689(+/-0.1251)	0.7454(+/-0.1398)	0.7072(+/-0.0418)	0.7259(+/-0.0417)	0.7072(+/-0.0418)	0.6995(+/-0.0455)	0.4321(+/-0.0822)
	GBC	0.7038(+/-0.0408)	0.6231(+/-0.1942)	0.7844(+/-0.1380)	0.7038(+/-0.0408)	0.7408(+/-0.0157)	0.7038(+/-0.0408)	0.6883(+/-0.0568)	0.4392(+/-0.0624)
	XGBC	0.7132(+/-0.0323)	0.6283(+/-0.1456)	0.7982(+/-0.0928)	0.7132(+/-0.0323)	0.7452(+/-0.0152)	0.7132(+/-0.0323)	0.7003(+/-0.0427)	0.4548(+/-0.0513)
QSO	LR	0.7117(+/-0.0195)	0.7195(+/-0.0943)	0.7038(+/-0.1037)	0.7117(+/-0.0195)	0.7469(+/-0.0070)	0.7117(+/-0.0195)	0.6993(+/-0.0264)	0.4557(+/-0.0233)
	SVM	0.7048(+/-0.0153)	0.8252(+/-0.0678)	0.5843(+/-0.0825)	0.7048(+/-0.0153)	0.7320(+/-0.0133)	0.7048(+/-0.0153)	0.6949(+/-0.0218)	0.4349(+/-0.0217)
	RF	0.6126(+/-0.0417)	0.3228(+/-0.1421)	0.9023(+/-0.0603)	0.6126(+/-0.0417)	0.6842(+/-0.0198)	0.6126(+/-0.0417)	0.5644(+/-0.0688)	0.2817(+/-0.0573)
	KNN	0.6621(+/-0.0223)	0.6981(+/-0.0566)	0.6262(+/-0.0352)	0.6621(+/-0.0223)	0.6734(+/-0.0185)	0.6621(+/-0.0223)	0.6544(+/-0.0297)	0.3345(+/-0.0419)
	GBC	0.6559(+/-0.0266)	0.4315(+/-0.1228)	0.8804(+/-0.0730)	0.6559(+/-0.0266)	0.7227(+/-0.0133)	0.6559(+/-0.0266)	0.6194(+/-0.0378)	0.3654(+/-0.0374)
	XGBC	0.6591(+/-0.0302)	0.4273(+/-0.1170)	0.8909(+/-0.0606)	0.6591(+/-0.0302)	0.7268(+/-0.0174)	0.6591(+/-0.0302)	0.6241(+/-0.0428)	0.3742(+/-0.0459)
MBauto	LR	0.5893(+/-0.0615)	0.7389(+/-0.3521)	0.4398(+/-0.3731)	0.5893(+/-0.0615)	0.7040(+/-0.0550)	0.5893(+/-0.0615)	0.5151(+/-0.1129)	0.2469(+/-0.1054)
	SVM	0.5446(+/-0.0187)	0.2042(+/-0.1037)	0.8851(+/-0.0721)	0.5446(+/-0.0187)	0.5887(+/-0.0564)	0.5446(+/-0.0187)	0.4701(+/-0.0551)	0.1205(+/-0.0467)
	RF	0.5240(+/-0.0155)	0.1900(+/-0.1095)	0.8581(+/-0.0827)	0.5240(+/-0.0155)	0.5425(+/-0.0281)	0.5240(+/-0.0155)	0.4518(+/-0.0501)	0.0622(+/-0.0357)
	KNN	0.5689(+/-0.0139)	0.5223(+/-0.2471)	0.6155(+/-0.2369)	0.5689(+/-0.0139)	0.5955(+/-0.0227)	0.5689(+/-0.0139)	0.5393(+/-0.0424)	0.1589(+/-0.0188)
	GBC	0.5604(+/-0.0376)	0.3615(+/-0.2488)	0.7593(+/-0.1766)	0.5604(+/-0.0376)	0.6005(+/-0.0330)	0.5604(+/-0.0376)	0.5067(+/-0.0925)	0.1430(+/-0.0567)
	XGBC	0.5510(+/-0.0136)	0.3015(+/-0.1272)	0.8006(+/-0.1041)	0.5510(+/-0.0136)	0.5808(+/-0.0203)	0.5510(+/-0.0136)	0.5039(+/-0.0441)	0.1247(+/-0.0197)
Moranauto	LR	0.6719(+/-0.0544)	0.8300(+/-0.1769)	0.5138(+/-0.2437)	0.6719(+/-0.0544)	0.7379(+/-0.0089)	0.6719(+/-0.0544)	0.6397(+/-0.0835)	0.3959(+/-0.0760)
	SVM	0.6522(+/-0.0687)	0.4193(+/-0.2375)	0.8852(+/-0.1088)	0.6522(+/-0.0687)	0.7433(+/-0.0116)	0.6522(+/-0.0687)	0.6060(+/-0.1115)	0.3672(+/-0.0993)
	RF	0.5522(+/-0.0182)	0.1757(+/-0.0487)	0.9288(+/-0.0140)	0.5522(+/-0.0182)	0.6133(+/-0.0256)	0.5522(+/-0.0182)	0.4737(+/-0.0365)	0.1519(+/-0.0425)
	KNN	0.6418(+/-0.0209)	0.8874(+/-0.0282)	0.3962(+/-0.0654)	0.6418(+/-0.0209)	0.6963(+/-0.0082)	0.6418(+/-0.0209)	0.6129(+/-0.0314)	0.3316(+/-0.0301)
	GBC	0.6420(+/-0.0466)	0.4463(+/-0.2048)	0.8378(+/-0.1225)	0.6420(+/-0.0466)	0.7056(+/-0.0078)	0.6420(+/-0.0466)	0.6037(+/-0.0783)	0.3317(+/-0.0729)
	XGBC	0.6535(+/-0.0370)	0.4910(+/-0.1791)	0.8159(+/-0.1067)	0.6535(+/-0.0370)	0.6913(+/-0.0133)	0.6535(+/-0.0370)	0.6307(+/-0.0569)	0.3391(+/-0.0527)
Gearyauto	LR	0.6909(+/-0.0381)	0.7821(+/-0.1481)	0.5996(+/-0.1952)	0.6909(+/-0.0381)	0.7343(+/-0.0148)	0.6909(+/-0.0381)	0.6714(+/-0.0563)	0.4178(+/-0.0509)
	SVM	0.6414(+/-0.0830)	0.3499(+/-0.2284)	0.9330(+/-0.0679)	0.6414(+/-0.0830)	0.7578(+/-0.0091)	0.6414(+/-0.0830)	0.5796(+/-0.1322)	0.3542(+/-0.1354)
	RF	0.5464(+/-0.0268)	0.1499(+/-0.0717)	0.9430(+/-0.0232)	0.5464(+/-0.0268)	0.6165(+/-0.0353)	0.5464(+/-0.0268)	0.4558(+/-0.0521)	0.1430(+/-0.0628)
	KNN	0.6443(+/-0.0242)	0.8869(+/-0.0296)	0.4016(+/-0.0707)	0.6443(+/-0.0242)	0.6963(+/-0.0151)	0.6443(+/-0.0242)	0.6175(+/-0.0354)	0.3349(+/-0.0389)
	GBC	0.6398(+/-0.0465)	0.4116(+/-0.1821)	0.8679(+/-0.1003)	0.6398(+/-0.0465)	0.7103(+/-0.0066)	0.6398(+/-0.0465)	0.6000(+/-0.0803)	0.3316(+/-0.0716)
	XGBC	0.6508(+/-0.0383)	0.4717(+/-0.1763)	0.8298(+/-0.1132)	0.6508(+/-0.0383)	0.6935(+/-0.0067)	0.6508(+/-0.0383)	0.6244(+/-0.0651)	0.3369(+/-0.0532)
DPC-PSSM	LR	0.8116(+/-0.0621)	0.9683(+/-0.0167)	0.6549(+/-0.1368)	0.8116(+/-0.0621)	0.8528(+/-0.0286)	0.8116(+/-0.0621)	0.8013(+/-0.0762)	0.6605(+/-0.0974)
	SVM	0.8790(+/-0.0319)	0.9217(+/-0.0207)	0.8364(+/-0.0823)	0.8790(+/-0.0319)	0.8892(+/-0.0230)	0.8790(+/-0.0319)	0.8777(+/-0.0336)	0.7679(+/-0.0549)
	RF	0.6621(+/-0.0372)	0.3663(+/-0.0923)	0.9576(+/-0.0194)	0.6621(+/-0.0372)	0.7548(+/-0.0158)	0.6620(+/-0.0373)	0.6242(+/-0.0510)	0.4033(+/-0.0569)
	KNN	0.8273(+/-0.0407)	0.7695(+/-0.0575)	0.8851(+/-0.0320)	0.8273(+/-0.0407)	0.8342(+/-0.0386)	0.8273(+/-0.0407)	0.8262(+/-0.0414)	0.6614(+/-0.0792)
	GBC	0.7978(+/-0.0365)	0.7051(+/-0.0719)	0.8904(+/-0.0282)	0.7978(+/-0.0365)	0.8181(+/-0.0291)	0.7977(+/-0.0365)	0.7931(+/-0.0393)	0.6148(+/-0.0652)
	XGBC	0.8108(+/-0.0441)	0.6998(+/-0.0977)	0.9217(+/-0.0562)	0.8108(+/-0.0441)	0.8405(+/-0.0286)	0.8108(+/-0.0441)	0.8044(+/-0.0487)	0.6495(+/-0.0736)
Pse-PSSM	LR	0.8050(+/-0.0642)	0.9406(+/-0.0469)	0.6695(+/-0.1702)	0.8050(+/-0.0642)	0.8418(+/-0.0330)	0.8051(+/-0.0642)	0.7971(+/-0.0720)	0.6447(+/-0.0994)
	SVM	0.8947(+/-0.0329)	0.8878(+/-0.0501)	0.9015(+/-0.0924)	0.8947(+/-0.0329)	0.9017(+/-0.0280)	0.8947(+/-0.0329)	0.8940(+/-0.0336)	0.7962(+/-0.0608)
	RF	0.8650(+/-0.0414)	0.7960(+/-0.1043)	0.9341(+/-0.0511)	0.8650(+/-0.0414)	0.8795(+/-0.0266)	0.8650(+/-0.0414)	0.8626(+/-0.0452)	0.7439(+/-0.0686)
	KNN	0.9053(+/-0.0183)	0.9351(+/-0.0112)	0.8756(+/-0.0383)	0.9053(+/-0.0183)	0.9075(+/-0.0162)	0.9053(+/-0.0183)	0.9052(+/-0.0185)	0.8128(+/-0.0345)
	GBC	0.8249(+/-0.0373)	0.8807(+/-0.0839)	0.7691(+/-0.1236)	0.8249(+/-0.0373)	0.8426(+/-0.0214)	0.8249(+/-0.0373)	0.8218(+/-0.0412)	0.6668(+/-0.0593)
	XGBC	0.8593(+/-0.0373)	0.8597(+/-0.1012)	0.8590(+/-0.0746)	0.8593(+/-0.0373)	0.8694(+/-0.0270)	0.8593(+/-0.0373)	0.8575(+/-0.0400)	0.7284(+/-0.0648)
S-FPSSM	LR	0.8501(+/-0.0210)	0.8535(+/-0.0498)	0.8467(+/-0.0406)	0.8501(+/-0.0210)	0.8554(+/-0.0179)	0.8501(+/-0.0210)	0.8494(+/-0.0216)	0.7054(+/-0.0389)
	SVM	0.8640(+/-0.0269)	0.9148(+/-0.0204)	0.8134(+/-0.0505)	0.8640(+/-0.0269)	0.8702(+/-0.0233)	0.8640(+/-0.0268)	0.8632(+/-0.0276)	0.7342(+/-0.0501)
	RF	0.8632(+/-0.0414)	0.8203(+/-0.1034)	0.9060(+/-0.0284)	0.8632(+/-0.0414)	0.8702(+/-0.0294)	0.8631(+/-0.0414)	0.8621(+/-0.0435)	0.7332(+/-0.0710)
	KNN	0.8324(+/-0.0129)	0.8836(+/-0.0238)	0.7812(+/-0.0215)	0.8324(+/-0.0129)	0.8366(+/-0.0138)	0.8324(+/-0.0129)	0.8319(+/-0.0129)	0.6690(+/-0.0265)
	GBC	0.8608(+/-0.0327)	0.8184(+/-0.0911)	0.9032(+/-0.0326)	0.8608(+/-0.0327)	0.8679(+/-0.0241)	0.8608(+/-0.0327)	0.8599(+/-0.0341)	0.7287(+/-0.0570)
	XGBC	0.8847(+/-0.0398)	0.8510(+/-0.0953)	0.9184(+/-0.0262)	0.8847(+/-0.0398)	0.8904(+/-0.0309)	0.8847(+/-0.0398)	0.8840(+/-0.0412)	0.7750(+/-0.0709)
PSSM-composition	LR	0.8336(+/-0.0424)	0.9528(+/-0.0289)	0.7143(+/-0.1091)	0.8336(+/-0.0424)	0.8627(+/-0.0238)	0.8336(+/-0.0425)	0.8280(+/-0.0481)	0.6946(+/-0.0682)
	SVM	0.9079(+/-0.0113)	0.8603(+/-0.0374)	0.9554(+/-0.0181)	0.9079(+/-0.0113)	0.9143(+/-0.0082)	0.9079(+/-0.0113)	0.9074(+/-0.0116)	0.8221(+/-0.0190)
	RF	0.7350(+/-0.0366)	0.5029(+/-0.0834)	0.9669(+/-0.0181)	0.7350(+/-0.0366)	0.8028(+/-0.0205)	0.7349(+/-0.0367)	0.7158(+/-0.0451)	0.5311(+/-0.0579)
	KNN	0.8997(+/-0.0151)	0.9268(+/-0.0175)	0.8726(+/-0.0296)	0.8997(+/-0.0151)	0.9016(+/-0.0145)	0.8997(+/-0.0151)	0.8996(+/-0.0151)	0.8013(+/-0.0295)
	GBC	0.7780(+/-0.0460)	0.5980(+/-0.1026)	0.9578(+/-0.0212)	0.7780(+/-0.0460)	0.8251(+/-0.0241)	0.7779(+/-0.0460)	0.7658(+/-0.0558)	0.5988(+/-0.0724)
	XGBC	0.8411(+/-0.0305)	0.7204(+/-0.0819)	0.9617(+/-0.0261)	0.8411(+/-0.0305)	0.8678(+/-0.0171)	0.8411(+/-0.0306)	0.8375(+/-0.0327)	0.7080(+/-0.0475)
RPSSM	LR	0.8719(+/-0.0213)	0.8724(+/-0.0671)	0.8713(+/-0.0664)	0.8719(+/-0.0213)	0.8809(+/-0.0155)	0.8719(+/-0.0214)	0.8708(+/-0.0223)	0.7527(+/-0.0370)
	SVM	0.8879(+/-0.0131)	0.8275(+/-0.0456)	0.9475(+/-0.0272)	0.8879(+/-0.0131)	0.8975(+/-0.0089)	0.8875(+/-0.0133)	0.8867(+/-0.0140)	0.7847(+/-0.0213)
	RF	0.6829(+/-0.0739)	0.3701(+/-0.1513)	0.9917(+/-0.0071)	0.6829(+/-0.0739)	0.8016(+/-0.0299)	0.6809(+/-0.0741)	0.6372(+/-0.0999)	0.4583(+/-0.1197)
	KNN	0.8823(+/-0.0220)	0.8803(+/-0.0415)	0.8844(+/-0.0461)	0.8823(+/-0.0220)	0.8846(+/-0.0211)	0.8823(+/-0.0219)	0.8821(+/-0.0221)	0.7669(+/-0.0430)
	GBC	0.8150(+/-0.0284)	0.6933(+/-0.0814)	0.9352(+/-0.0296)	0.8150(+/-0.0284)	0.8405(+/-0.0170)	0.8142(+/-0.0286)	0.8101(+/-0.0315)	0.6536(+/-0.0446)
	XGBC	0.8146(+/-0.0470)	0.6630(+/-0.1097)	0.9642(+/-0.0198)	0.8146(+/-0.0470)	0.8515(+/-0.0259)	0.8136(+/-0.0473)	0.8074(+/-0.0522)	0.6632(+/-0.0746)
Note: The best indicators of each feature are shown in bold.
