# Supplementary material for: A deep learning method to predict bacterial ADP-ribosyltransferase toxins
Source: Bioinformatics. 2024 Jun 17;40(7):btae378. doi: 10.1093/bioinformatics/btae378 (PMC11219481; doi:10.1093/bioinformatics/btae378)
Supplement: btae378_Supplementary_Data [file btae378_supplementary_data.zip › Table S11.xlsx]

## Sheet: sheet1
Table S11. Performance comparison (mean+/-standard deviation) of traditional machine learning models combined with different predefined features on repeated 5-fold cross-validation.
Feature	Classifier	Accuracy	Sensitivity	Specificity	F1_score(micro)	Precision(macro)	Recall(macro)	F1_score(macro)	MCC
AAC	LR	0.7888(+/-0.0042)	0.8047(+/-0.0039)	0.7728(+/-0.0086)	0.7888(+/-0.0042)	0.7892(+/-0.0041)	0.7888(+/-0.0042)	0.7887(+/-0.0042)	0.5779(+/-0.0084)
	SVM	0.8475(+/-0.0038)	0.8746(+/-0.0082)	0.8204(+/-0.0066)	0.8475(+/-0.0038)	0.8487(+/-0.0040)	0.8475(+/-0.0038)	0.8474(+/-0.0038)	0.6962(+/-0.0077)
	RF	0.8440(+/-0.0059)	0.8451(+/-0.0113)	0.8429(+/-0.0086)	0.8440(+/-0.0059)	0.8441(+/-0.0059)	0.8440(+/-0.0059)	0.8440(+/-0.0059)	0.6881(+/-0.0118)
	KNN	0.8262(+/-0.0044)	0.8841(+/-0.0068)	0.7684(+/-0.0110)	0.8262(+/-0.0044)	0.8308(+/-0.0040)	0.8262(+/-0.0044)	0.8256(+/-0.0045)	0.6570(+/-0.0083)
	GBC	0.8291(+/-0.0061)	0.8582(+/-0.0128)	0.7999(+/-0.0066)	0.8291(+/-0.0061)	0.8303(+/-0.0065)	0.8291(+/-0.0061)	0.8289(+/-0.0061)	0.6595(+/-0.0126)
	XGBC	0.8486(+/-0.0062)	0.8608(+/-0.0105)	0.8364(+/-0.0105)	0.8486(+/-0.0062)	0.8489(+/-0.0062)	0.8486(+/-0.0062)	0.8485(+/-0.0062)	0.6975(+/-0.0124)
DPC	LR	0.8476(+/-0.0043)	0.8635(+/-0.0077)	0.8317(+/-0.0012)	0.8476(+/-0.0043)	0.8481(+/-0.0045)	0.8476(+/-0.0043)	0.8475(+/-0.0043)	0.6956(+/-0.0088)
	SVM	0.8774(+/-0.0079)	0.8656(+/-0.0165)	0.8893(+/-0.0058)	0.8774(+/-0.0079)	0.8779(+/-0.0077)	0.8774(+/-0.0079)	0.8774(+/-0.0079)	0.7553(+/-0.0155)
	RF	0.8553(+/-0.0078)	0.8341(+/-0.0149)	0.8764(+/-0.0044)	0.8553(+/-0.0078)	0.8560(+/-0.0075)	0.8553(+/-0.0078)	0.8552(+/-0.0078)	0.7113(+/-0.0153)
	KNN	0.6117(+/-0.0058)	0.9686(+/-0.0071)	0.2548(+/-0.0134)	0.6117(+/-0.0058)	0.7287(+/-0.0105)	0.6117(+/-0.0058)	0.5542(+/-0.0088)	0.3189(+/-0.0130)
	GBC	0.8543(+/-0.0040)	0.8587(+/-0.0051)	0.8500(+/-0.0048)	0.8543(+/-0.0040)	0.8544(+/-0.0040)	0.8543(+/-0.0040)	0.8543(+/-0.0040)	0.7088(+/-0.0080)
	XGBC	0.8746(+/-0.0049)	0.8728(+/-0.0097)	0.8764(+/-0.0040)	0.8746(+/-0.0049)	0.8747(+/-0.0048)	0.8746(+/-0.0049)	0.8746(+/-0.0049)	0.7493(+/-0.0097)
TPC	LR	0.8319(+/-0.0062)	0.7788(+/-0.0125)	0.8849(+/-0.0024)	0.8319(+/-0.0062)	0.8358(+/-0.0053)	0.8319(+/-0.0062)	0.8314(+/-0.0063)	0.6676(+/-0.0115)
	SVM	0.8447(+/-0.0098)	0.8218(+/-0.0157)	0.8676(+/-0.0057)	0.8447(+/-0.0098)	0.8456(+/-0.0094)	0.8447(+/-0.0098)	0.8446(+/-0.0098)	0.6903(+/-0.0192)
	RF	0.8551(+/-0.0090)	0.8498(+/-0.0162)	0.8605(+/-0.0042)	0.8551(+/-0.0090)	0.8554(+/-0.0089)	0.8551(+/-0.0090)	0.8551(+/-0.0090)	0.7105(+/-0.0179)
	KNN	0.7756(+/-0.0123)	0.6181(+/-0.0237)	0.9331(+/-0.0030)	0.7756(+/-0.0123)	0.8062(+/-0.0090)	0.7756(+/-0.0123)	0.7697(+/-0.0135)	0.5809(+/-0.0215)
	GBC	0.8506(+/-0.0069)	0.8135(+/-0.0132)	0.8878(+/-0.0025)	0.8506(+/-0.0069)	0.8527(+/-0.0064)	0.8506(+/-0.0069)	0.8504(+/-0.0070)	0.7033(+/-0.0134)
	XGBC	0.8652(+/-0.0075)	0.8453(+/-0.0133)	0.8851(+/-0.0018)	0.8652(+/-0.0075)	0.8659(+/-0.0071)	0.8652(+/-0.0075)	0.8651(+/-0.0075)	0.7312(+/-0.0147)
CTD	LR	0.8257(+/-0.0026)	0.8522(+/-0.0070)	0.7993(+/-0.0067)	0.8257(+/-0.0026)	0.8268(+/-0.0027)	0.8257(+/-0.0026)	0.8256(+/-0.0026)	0.6526(+/-0.0053)
	SVM	0.8294(+/-0.0039)	0.8603(+/-0.0105)	0.7983(+/-0.0045)	0.8294(+/-0.0039)	0.8308(+/-0.0043)	0.8294(+/-0.0039)	0.8291(+/-0.0038)	0.6601(+/-0.0082)
	RF	0.8548(+/-0.0033)	0.8389(+/-0.0119)	0.8708(+/-0.0080)	0.8548(+/-0.0033)	0.8554(+/-0.0029)	0.8548(+/-0.0033)	0.8548(+/-0.0033)	0.7103(+/-0.0061)
	KNN	0.8110(+/-0.0071)	0.8558(+/-0.0101)	0.7662(+/-0.0093)	0.8110(+/-0.0071)	0.8136(+/-0.0074)	0.8110(+/-0.0071)	0.8106(+/-0.0071)	0.6246(+/-0.0145)
	GBC	0.8436(+/-0.0061)	0.8536(+/-0.0122)	0.8337(+/-0.0049)	0.8436(+/-0.0061)	0.8439(+/-0.0062)	0.8436(+/-0.0061)	0.8436(+/-0.0062)	0.6875(+/-0.0124)
	XGBC	0.8645(+/-0.0047)	0.8606(+/-0.0104)	0.8683(+/-0.0047)	0.8645(+/-0.0047)	0.8647(+/-0.0046)	0.8645(+/-0.0047)	0.8644(+/-0.0047)	0.7292(+/-0.0093)
PAAC	LR	0.8078(+/-0.0058)	0.8318(+/-0.0093)	0.7839(+/-0.0058)	0.8078(+/-0.0058)	0.8087(+/-0.0060)	0.8078(+/-0.0058)	0.8077(+/-0.0058)	0.6166(+/-0.0119)
	SVM	0.8437(+/-0.0042)	0.8745(+/-0.0070)	0.8128(+/-0.0062)	0.8437(+/-0.0042)	0.8451(+/-0.0043)	0.8437(+/-0.0042)	0.8435(+/-0.0042)	0.6888(+/-0.0085)
	RF	0.8501(+/-0.0062)	0.8455(+/-0.0146)	0.8545(+/-0.0066)	0.8501(+/-0.0062)	0.8503(+/-0.0062)	0.8501(+/-0.0062)	0.8500(+/-0.0062)	0.7003(+/-0.0123)
	KNN	0.8246(+/-0.0036)	0.8951(+/-0.0063)	0.7540(+/-0.0124)	0.8246(+/-0.0036)	0.8313(+/-0.0023)	0.8246(+/-0.0036)	0.8236(+/-0.0038)	0.6558(+/-0.0057)
	GBC	0.8384(+/-0.0047)	0.8643(+/-0.0089)	0.8125(+/-0.0058)	0.8384(+/-0.0047)	0.8394(+/-0.0049)	0.8384(+/-0.0047)	0.8383(+/-0.0047)	0.6778(+/-0.0096)
	XGBC	0.8581(+/-0.0073)	0.8700(+/-0.0140)	0.8462(+/-0.0088)	0.8581(+/-0.0073)	0.8585(+/-0.0075)	0.8581(+/-0.0073)	0.8581(+/-0.0073)	0.7165(+/-0.0148)
APAAC	LR	0.8112(+/-0.0063)	0.8413(+/-0.0126)	0.7811(+/-0.0030)	0.8112(+/-0.0063)	0.8125(+/-0.0068)	0.8112(+/-0.0063)	0.8110(+/-0.0063)	0.6237(+/-0.0132)
	SVM	0.8284(+/-0.0068)	0.8722(+/-0.0111)	0.7845(+/-0.0043)	0.8284(+/-0.0068)	0.8310(+/-0.0073)	0.8284(+/-0.0068)	0.8280(+/-0.0067)	0.6593(+/-0.0141)
	RF	0.8464(+/-0.0035)	0.8349(+/-0.0069)	0.8580(+/-0.0065)	0.8464(+/-0.0035)	0.8467(+/-0.0035)	0.8464(+/-0.0035)	0.8464(+/-0.0035)	0.6931(+/-0.0069)
	KNN	0.8012(+/-0.0063)	0.8916(+/-0.0100)	0.7108(+/-0.0066)	0.8012(+/-0.0063)	0.8116(+/-0.0073)	0.8012(+/-0.0063)	0.7995(+/-0.0063)	0.6127(+/-0.0135)
	GBC	0.8362(+/-0.0072)	0.8640(+/-0.0116)	0.8083(+/-0.0078)	0.8362(+/-0.0072)	0.8374(+/-0.0075)	0.8362(+/-0.0072)	0.8360(+/-0.0072)	0.6735(+/-0.0147)
	XGBC	0.8570(+/-0.0071)	0.8688(+/-0.0131)	0.8452(+/-0.0051)	0.8570(+/-0.0071)	0.8574(+/-0.0073)	0.8570(+/-0.0071)	0.8570(+/-0.0071)	0.7144(+/-0.0145)
QSO	LR	0.7459(+/-0.0068)	0.8160(+/-0.0104)	0.6759(+/-0.0080)	0.7459(+/-0.0068)	0.7510(+/-0.0073)	0.7459(+/-0.0068)	0.7446(+/-0.0068)	0.4969(+/-0.0141)
	SVM	0.7209(+/-0.0071)	0.8354(+/-0.0156)	0.6065(+/-0.0029)	0.7209(+/-0.0071)	0.7334(+/-0.0095)	0.7209(+/-0.0071)	0.7171(+/-0.0067)	0.4542(+/-0.0166)
	RF	0.8251(+/-0.0039)	0.7980(+/-0.0124)	0.8522(+/-0.0058)	0.8251(+/-0.0039)	0.8262(+/-0.0034)	0.8251(+/-0.0039)	0.8250(+/-0.0040)	0.6514(+/-0.0073)
	KNN	0.6781(+/-0.0040)	0.8121(+/-0.0127)	0.5442(+/-0.0149)	0.6781(+/-0.0040)	0.6922(+/-0.0046)	0.6781(+/-0.0040)	0.6721(+/-0.0045)	0.3701(+/-0.0081)
	GBC	0.8214(+/-0.0025)	0.8325(+/-0.0069)	0.8103(+/-0.0057)	0.8214(+/-0.0025)	0.8217(+/-0.0025)	0.8214(+/-0.0025)	0.8214(+/-0.0025)	0.6432(+/-0.0049)
	XGBC	0.8474(+/-0.0070)	0.8474(+/-0.0124)	0.8474(+/-0.0028)	0.8474(+/-0.0070)	0.8476(+/-0.0070)	0.8474(+/-0.0070)	0.8474(+/-0.0070)	0.6949(+/-0.0140)
MBauto	LR	0.6701(+/-0.0131)	0.6888(+/-0.0200)	0.6514(+/-0.0102)	0.6701(+/-0.0131)	0.6704(+/-0.0133)	0.6701(+/-0.0131)	0.6699(+/-0.0130)	0.3405(+/-0.0264)
	SVM	0.7006(+/-0.0064)	0.7687(+/-0.0026)	0.6326(+/-0.0125)	0.7006(+/-0.0064)	0.7046(+/-0.0059)	0.7006(+/-0.0064)	0.6991(+/-0.0067)	0.4052(+/-0.0122)
	RF	0.6949(+/-0.0041)	0.6881(+/-0.0078)	0.7018(+/-0.0078)	0.6949(+/-0.0041)	0.6951(+/-0.0041)	0.6949(+/-0.0041)	0.6948(+/-0.0040)	0.3900(+/-0.0081)
	KNN	0.6409(+/-0.0066)	0.7286(+/-0.0122)	0.5532(+/-0.0094)	0.6409(+/-0.0066)	0.6456(+/-0.0070)	0.6409(+/-0.0066)	0.6380(+/-0.0065)	0.2865(+/-0.0136)
	GBC	0.6886(+/-0.0053)	0.7380(+/-0.0048)	0.6391(+/-0.0124)	0.6886(+/-0.0053)	0.6906(+/-0.0049)	0.6886(+/-0.0053)	0.6877(+/-0.0055)	0.3791(+/-0.0103)
	XGBC	0.6909(+/-0.0035)	0.7062(+/-0.0085)	0.6755(+/-0.0108)	0.6909(+/-0.0035)	0.6913(+/-0.0035)	0.6909(+/-0.0035)	0.6907(+/-0.0035)	0.3822(+/-0.0070)
Moranauto	LR	0.7475(+/-0.0125)	0.7517(+/-0.0211)	0.7434(+/-0.0094)	0.7475(+/-0.0125)	0.7477(+/-0.0126)	0.7475(+/-0.0125)	0.7475(+/-0.0125)	0.4952(+/-0.0252)
	SVM	0.7871(+/-0.0136)	0.7789(+/-0.0258)	0.7952(+/-0.0019)	0.7871(+/-0.0136)	0.7874(+/-0.0134)	0.7871(+/-0.0136)	0.7870(+/-0.0136)	0.5744(+/-0.0269)
	RF	0.7351(+/-0.0081)	0.6457(+/-0.0107)	0.8246(+/-0.0091)	0.7351(+/-0.0081)	0.7431(+/-0.0082)	0.7351(+/-0.0081)	0.7330(+/-0.0082)	0.4782(+/-0.0163)
	KNN	0.5641(+/-0.0054)	0.9645(+/-0.0074)	0.1636(+/-0.0110)	0.5641(+/-0.0054)	0.6796(+/-0.0155)	0.5641(+/-0.0054)	0.4803(+/-0.0084)	0.2139(+/-0.0167)
	GBC	0.7419(+/-0.0111)	0.7467(+/-0.0213)	0.7372(+/-0.0070)	0.7419(+/-0.0111)	0.7422(+/-0.0113)	0.7419(+/-0.0111)	0.7418(+/-0.0111)	0.4840(+/-0.0224)
	XGBC	0.7682(+/-0.0060)	0.7569(+/-0.0119)	0.7794(+/-0.0095)	0.7682(+/-0.0060)	0.7685(+/-0.0059)	0.7682(+/-0.0060)	0.7681(+/-0.0060)	0.5366(+/-0.0119)
Gearyauto	LR	0.7395(+/-0.0122)	0.7394(+/-0.0180)	0.7396(+/-0.0069)	0.7395(+/-0.0122)	0.7396(+/-0.0122)	0.7395(+/-0.0122)	0.7395(+/-0.0122)	0.4792(+/-0.0244)
	SVM	0.7902(+/-0.0122)	0.7794(+/-0.0236)	0.8009(+/-0.0025)	0.7902(+/-0.0122)	0.7905(+/-0.0120)	0.7902(+/-0.0122)	0.7901(+/-0.0122)	0.5807(+/-0.0242)
	RF	0.7429(+/-0.0057)	0.6564(+/-0.0111)	0.8294(+/-0.0054)	0.7429(+/-0.0057)	0.7505(+/-0.0052)	0.7429(+/-0.0057)	0.7409(+/-0.0059)	0.4934(+/-0.0108)
	KNN	0.5473(+/-0.0039)	0.9731(+/-0.0081)	0.1214(+/-0.0070)	0.5473(+/-0.0039)	0.6736(+/-0.0211)	0.5473(+/-0.0039)	0.4467(+/-0.0055)	0.1806(+/-0.0174)
	GBC	0.7501(+/-0.0094)	0.7544(+/-0.0171)	0.7458(+/-0.0044)	0.7501(+/-0.0094)	0.7503(+/-0.0097)	0.7501(+/-0.0094)	0.7500(+/-0.0094)	0.5003(+/-0.0191)
	XGBC	0.7701(+/-0.0091)	0.7569(+/-0.0133)	0.7832(+/-0.0088)	0.7701(+/-0.0091)	0.7704(+/-0.0092)	0.7701(+/-0.0091)	0.7700(+/-0.0092)	0.5405(+/-0.0183)
DPC-PSSM	LR	0.9131(+/-0.0075)	0.9293(+/-0.0133)	0.8969(+/-0.0045)	0.9131(+/-0.0075)	0.9136(+/-0.0077)	0.9131(+/-0.0075)	0.9130(+/-0.0075)	0.8267(+/-0.0152)
	SVM	0.9221(+/-0.0049)	0.9298(+/-0.0092)	0.9144(+/-0.0037)	0.9221(+/-0.0049)	0.9223(+/-0.0050)	0.9221(+/-0.0049)	0.9221(+/-0.0049)	0.8444(+/-0.0100)
	RF	0.9382(+/-0.0077)	0.9153(+/-0.0143)	0.9610(+/-0.0041)	0.9382(+/-0.0077)	0.9392(+/-0.0072)	0.9381(+/-0.0077)	0.9381(+/-0.0077)	0.8774(+/-0.0149)
	KNN	0.9063(+/-0.0049)	0.9511(+/-0.0096)	0.8615(+/-0.0031)	0.9063(+/-0.0049)	0.9097(+/-0.0055)	0.9063(+/-0.0049)	0.9061(+/-0.0048)	0.8160(+/-0.0104)
	GBC	0.9257(+/-0.0081)	0.9179(+/-0.0145)	0.9335(+/-0.0038)	0.9257(+/-0.0081)	0.9259(+/-0.0079)	0.9257(+/-0.0081)	0.9257(+/-0.0081)	0.8516(+/-0.0160)
	XGBC	0.9406(+/-0.0058)	0.9237(+/-0.0129)	0.9574(+/-0.0023)	0.9406(+/-0.0058)	0.9412(+/-0.0054)	0.9406(+/-0.0058)	0.9406(+/-0.0058)	0.8818(+/-0.0112)
Pse-PSSM	LR	0.8654(+/-0.0073)	0.8605(+/-0.0154)	0.8704(+/-0.0055)	0.8654(+/-0.0073)	0.8657(+/-0.0073)	0.8654(+/-0.0073)	0.8654(+/-0.0073)	0.7311(+/-0.0146)
	SVM	0.9287(+/-0.0088)	0.9157(+/-0.0159)	0.9418(+/-0.0028)	0.9287(+/-0.0088)	0.9292(+/-0.0084)	0.9287(+/-0.0088)	0.9287(+/-0.0088)	0.8579(+/-0.0172)
	RF	0.9291(+/-0.0099)	0.9001(+/-0.0222)	0.9581(+/-0.0026)	0.9291(+/-0.0099)	0.9308(+/-0.0083)	0.9291(+/-0.0099)	0.9290(+/-0.0099)	0.8599(+/-0.0182)
	KNN	0.9156(+/-0.0042)	0.9334(+/-0.0091)	0.8978(+/-0.0032)	0.9156(+/-0.0042)	0.9162(+/-0.0045)	0.9156(+/-0.0042)	0.9156(+/-0.0042)	0.8319(+/-0.0087)
	GBC	0.9132(+/-0.0073)	0.9025(+/-0.0203)	0.9238(+/-0.0070)	0.9132(+/-0.0073)	0.9136(+/-0.0066)	0.9132(+/-0.0073)	0.9131(+/-0.0073)	0.8268(+/-0.0138)
	XGBC	0.9322(+/-0.0068)	0.9179(+/-0.0163)	0.9465(+/-0.0040)	0.9322(+/-0.0068)	0.9327(+/-0.0062)	0.9322(+/-0.0068)	0.9322(+/-0.0069)	0.8649(+/-0.0131)
S-FPSSM	LR	0.8720(+/-0.0054)	0.8473(+/-0.0138)	0.8967(+/-0.0052)	0.8720(+/-0.0054)	0.8730(+/-0.0048)	0.8720(+/-0.0054)	0.8719(+/-0.0054)	0.7450(+/-0.0102)
	SVM	0.8969(+/-0.0080)	0.8839(+/-0.0139)	0.9099(+/-0.0047)	0.8969(+/-0.0080)	0.8973(+/-0.0077)	0.8969(+/-0.0080)	0.8969(+/-0.0080)	0.7942(+/-0.0157)
	RF	0.8989(+/-0.0106)	0.8821(+/-0.0207)	0.9158(+/-0.0041)	0.8989(+/-0.0106)	0.8996(+/-0.0100)	0.8989(+/-0.0106)	0.8989(+/-0.0106)	0.7985(+/-0.0206)
	KNN	0.8343(+/-0.0100)	0.8549(+/-0.0219)	0.8136(+/-0.0043)	0.8343(+/-0.0100)	0.8353(+/-0.0106)	0.8343(+/-0.0100)	0.8342(+/-0.0100)	0.6696(+/-0.0207)
	GBC	0.8977(+/-0.0047)	0.8998(+/-0.0108)	0.8956(+/-0.0025)	0.8977(+/-0.0047)	0.8978(+/-0.0047)	0.8977(+/-0.0047)	0.8977(+/-0.0047)	0.7955(+/-0.0094)
	XGBC	0.9148(+/-0.0053)	0.9134(+/-0.0125)	0.9163(+/-0.0046)	0.9148(+/-0.0053)	0.9150(+/-0.0052)	0.9148(+/-0.0053)	0.9148(+/-0.0053)	0.8298(+/-0.0105)
PSSM-composition	LR	0.9053(+/-0.0026)	0.9162(+/-0.0091)	0.8943(+/-0.0054)	0.9053(+/-0.0026)	0.9056(+/-0.0027)	0.9053(+/-0.0026)	0.9053(+/-0.0026)	0.8109(+/-0.0053)
	SVM	0.9156(+/-0.0052)	0.9179(+/-0.0116)	0.9134(+/-0.0028)	0.9156(+/-0.0052)	0.9158(+/-0.0052)	0.9156(+/-0.0052)	0.9156(+/-0.0052)	0.8314(+/-0.0104)
	RF	0.9174(+/-0.0097)	0.9033(+/-0.0188)	0.9315(+/-0.0025)	0.9174(+/-0.0097)	0.9179(+/-0.0093)	0.9174(+/-0.0097)	0.9174(+/-0.0098)	0.8353(+/-0.0190)
	KNN	0.8964(+/-0.0053)	0.9389(+/-0.0084)	0.8540(+/-0.0073)	0.8964(+/-0.0053)	0.8994(+/-0.0055)	0.8964(+/-0.0053)	0.8962(+/-0.0053)	0.7958(+/-0.0108)
	GBC	0.9140(+/-0.0068)	0.9128(+/-0.0160)	0.9153(+/-0.0040)	0.9140(+/-0.0068)	0.9142(+/-0.0067)	0.9140(+/-0.0068)	0.9140(+/-0.0068)	0.8282(+/-0.0135)
	XGBC	0.9284(+/-0.0069)	0.9183(+/-0.0160)	0.9385(+/-0.0062)	0.9284(+/-0.0069)	0.9288(+/-0.0065)	0.9284(+/-0.0069)	0.9284(+/-0.0069)	0.8571(+/-0.0134)
RPSSM	LR	0.8952(+/-0.0080)	0.9295(+/-0.0111)	0.8610(+/-0.0112)	0.8952(+/-0.0080)	0.8972(+/-0.0081)	0.8952(+/-0.0080)	0.8951(+/-0.0081)	0.7925(+/-0.0161)
	SVM	0.9226(+/-0.0109)	0.9300(+/-0.0101)	0.9153(+/-0.0167)	0.9226(+/-0.0109)	0.9228(+/-0.0108)	0.9226(+/-0.0109)	0.9226(+/-0.0109)	0.8455(+/-0.0216)
	RF	0.9490(+/-0.0279)	0.9464(+/-0.0392)	0.9517(+/-0.0170)	0.9490(+/-0.0279)	0.9493(+/-0.0278)	0.9490(+/-0.0279)	0.9490(+/-0.0279)	0.8983(+/-0.0557)
	KNN	0.9034(+/-0.0177)	0.9514(+/-0.0074)	0.8553(+/-0.0286)	0.9034(+/-0.0177)	0.9073(+/-0.0161)	0.9034(+/-0.0177)	0.9031(+/-0.0178)	0.8107(+/-0.0338)
	GBC	0.9103(+/-0.0087)	0.9253(+/-0.0098)	0.8954(+/-0.0083)	0.9103(+/-0.0087)	0.9107(+/-0.0088)	0.9103(+/-0.0087)	0.9103(+/-0.0087)	0.8211(+/-0.0175)
	XGBC	0.9534(+/-0.0236)	0.9577(+/-0.0306)	0.9491(+/-0.0168)	0.9534(+/-0.0236)	0.9535(+/-0.0237)	0.9534(+/-0.0236)	0.9534(+/-0.0236)	0.9069(+/-0.0473)
Note: The best indicators of each feature are shown in bold.
