# Supplementary material for: A deep learning method to predict bacterial ADP-ribosyltransferase toxins
Source: Bioinformatics. 2024 Jun 17;40(7):btae378. doi: 10.1093/bioinformatics/btae378 (PMC11219481; doi:10.1093/bioinformatics/btae378)
Supplement: btae378_Supplementary_Data [file btae378_supplementary_data.zip › Table S3.xlsx]

## Sheet: sheet1
Table S3. Performance (mean+/-standard deviation) of ARTNet trained on 8 datasets on repeated independent test datasets.
Method	Length threshold	Accuracy	Sensitivity	Specificity	F1_score(micro)	Precision(macro)	Recall(macro)	F1_score(macro)	MCC
pos_art	100	0.6887(+/-0.0063)	0.9793(+/-0.0044)	0.3981(+/-0.0113)	0.6887(+/-0.0063)	0.7862(+/-0.0074)	0.6887(+/-0.0063)	0.6577(+/-0.0075)	0.4633(+/-0.0125)
	200	0.8456(+/-0.0168)	0.9460(+/-0.0112)	0.7451(+/-0.0240)	0.8456(+/-0.0168)	0.8625(+/-0.0149)	0.8456(+/-0.0168)	0.8432(+/-0.0174)	0.7077(+/-0.0318)
	300	0.7569(+/-0.0228)	0.5609(+/-0.0555)	0.9529(+/-0.0122)	0.7569(+/-0.0228)	0.8086(+/-0.0098)	0.7569(+/-0.0228)	0.7449(+/-0.0278)	0.5620(+/-0.0327)
	346	0.6818(+/-0.0159)	0.3768(+/-0.0337)	0.9869(+/-0.0032)	0.6818(+/-0.0159)	0.7904(+/-0.0060)	0.6818(+/-0.0159)	0.6481(+/-0.0224)	0.4588(+/-0.0247)
pos_art_346	100	0.9075(+/-0.0216)	0.9506(+/-0.0090)	0.8644(+/-0.0467)	0.9075(+/-0.0216)	0.9122(+/-0.0178)	0.9075(+/-0.0216)	0.9071(+/-0.0220)	0.8197(+/-0.0394)
	200	0.9193(+/-0.0179)	0.9431(+/-0.0102)	0.8956(+/-0.0379)	0.9193(+/-0.0179)	0.9219(+/-0.0157)	0.9193(+/-0.0179)	0.9191(+/-0.0182)	0.8412(+/-0.0336)
	300	0.9422(+/-0.0097)	0.9352(+/-0.0113)	0.9491(+/-0.0205)	0.9422(+/-0.0097)	0.9434(+/-0.0089)	0.9422(+/-0.0097)	0.9421(+/-0.0098)	0.8855(+/-0.0186)
	346	0.9574(+/-0.0068)	0.9288(+/-0.0120)	0.9860(+/-0.0046)	0.9574(+/-0.0068)	0.9591(+/-0.0064)	0.9574(+/-0.0068)	0.9574(+/-0.0068)	0.9165(+/-0.0132)
pos_art_400	100	0.9017(+/-0.0159)	0.9485(+/-0.0102)	0.8550(+/-0.0314)	0.9017(+/-0.0159)	0.9073(+/-0.0139)	0.9017(+/-0.0159)	0.9012(+/-0.0162)	0.8089(+/-0.0297)
	200	0.9171(+/-0.0115)	0.9413(+/-0.0140)	0.8928(+/-0.0200)	0.9171(+/-0.0115)	0.9198(+/-0.0109)	0.9171(+/-0.0115)	0.9169(+/-0.0116)	0.8368(+/-0.0225)
	300	0.9449(+/-0.0077)	0.9315(+/-0.0146)	0.9584(+/-0.0115)	0.9449(+/-0.0077)	0.9459(+/-0.0074)	0.9449(+/-0.0077)	0.9449(+/-0.0077)	0.8909(+/-0.0150)
	346	0.9530(+/-0.0087)	0.9254(+/-0.0132)	0.9806(+/-0.0055)	0.9530(+/-0.0087)	0.9546(+/-0.0083)	0.9530(+/-0.0087)	0.9530(+/-0.0087)	0.9076(+/-0.0171)
	400	0.9565(+/-0.0072)	0.9235(+/-0.0133)	0.9896(+/-0.0022)	0.9565(+/-0.0072)	0.9587(+/-0.0065)	0.9565(+/-0.0072)	0.9565(+/-0.0072)	0.9152(+/-0.0138)
pos_art_450	100	0.9025(+/-0.0091)	0.9474(+/-0.0089)	0.8577(+/-0.0183)	0.9025(+/-0.0091)	0.9069(+/-0.0085)	0.9025(+/-0.0091)	0.9022(+/-0.0093)	0.8094(+/-0.0175)
	200	0.9199(+/-0.0153)	0.9401(+/-0.0097)	0.8996(+/-0.0269)	0.9199(+/-0.0153)	0.9219(+/-0.0142)	0.9199(+/-0.0153)	0.9197(+/-0.0154)	0.8418(+/-0.0295)
	300	0.9473(+/-0.0085)	0.9300(+/-0.0097)	0.9647(+/-0.0119)	0.9473(+/-0.0085)	0.9482(+/-0.0086)	0.9473(+/-0.0085)	0.9473(+/-0.0085)	0.8955(+/-0.0171)
	346	0.9528(+/-0.0083)	0.9262(+/-0.0082)	0.9794(+/-0.0125)	0.9528(+/-0.0083)	0.9542(+/-0.0085)	0.9528(+/-0.0083)	0.9527(+/-0.0083)	0.9070(+/-0.0168)
	400	0.9363(+/-0.0115)	0.9317(+/-0.0092)	0.9409(+/-0.0178)	0.9363(+/-0.0115)	0.9369(+/-0.0113)	0.9363(+/-0.0115)	0.9363(+/-0.0115)	0.8732(+/-0.0228)
	450	0.9567(+/-0.0058)	0.9251(+/-0.0083)	0.9884(+/-0.0042)	0.9567(+/-0.0058)	0.9586(+/-0.0055)	0.9567(+/-0.0058)	0.9567(+/-0.0057)	0.9154(+/-0.0113)
pos_art_500	100	0.9023(+/-0.0174)	0.9498(+/-0.0059)	0.8548(+/-0.0298)	0.9023(+/-0.0174)	0.9074(+/-0.0156)	0.9023(+/-0.0174)	0.9019(+/-0.0177)	0.8096(+/-0.0330)
	200	0.9108(+/-0.0145)	0.9430(+/-0.0068)	0.8786(+/-0.0224)	0.9108(+/-0.0145)	0.9144(+/-0.0136)	0.9108(+/-0.0145)	0.9105(+/-0.0146)	0.8252(+/-0.0281)
	300	0.9450(+/-0.0112)	0.9319(+/-0.0102)	0.9582(+/-0.0180)	0.9450(+/-0.0112)	0.9458(+/-0.0112)	0.9450(+/-0.0112)	0.9450(+/-0.0113)	0.8908(+/-0.0225)
	346	0.9534(+/-0.0095)	0.9283(+/-0.0105)	0.9786(+/-0.0134)	0.9534(+/-0.0095)	0.9548(+/-0.0096)	0.9534(+/-0.0095)	0.9534(+/-0.0095)	0.9082(+/-0.0190)
	400	0.9388(+/-0.0105)	0.9323(+/-0.0110)	0.9452(+/-0.0120)	0.9388(+/-0.0105)	0.9393(+/-0.0104)	0.9388(+/-0.0105)	0.9387(+/-0.0105)	0.8781(+/-0.0209)
	450	0.9454(+/-0.0120)	0.9301(+/-0.0091)	0.9606(+/-0.0183)	0.9454(+/-0.0120)	0.9462(+/-0.0120)	0.9454(+/-0.0120)	0.9454(+/-0.0120)	0.8916(+/-0.0241)
	500	0.9575(+/-0.0076)	0.9263(+/-0.0105)	0.9887(+/-0.0071)	0.9575(+/-0.0076)	0.9594(+/-0.0073)	0.9575(+/-0.0076)	0.9574(+/-0.0076)	0.9168(+/-0.0149)
pos_art_346random	100	0.9215(+/-0.0157)	0.9580(+/-0.0123)	0.8851(+/-0.0239)	0.9215(+/-0.0157)	0.9245(+/-0.0145)	0.9215(+/-0.0157)	0.9214(+/-0.0158)	0.8460(+/-0.0303)
	200	0.9555(+/-0.0120)	0.9471(+/-0.0143)	0.9640(+/-0.0146)	0.9555(+/-0.0120)	0.9559(+/-0.0117)	0.9555(+/-0.0120)	0.9555(+/-0.0120)	0.9114(+/-0.0237)
	300	0.9617(+/-0.0095)	0.9388(+/-0.0133)	0.9847(+/-0.0087)	0.9617(+/-0.0095)	0.9628(+/-0.0092)	0.9617(+/-0.0095)	0.9617(+/-0.0095)	0.9245(+/-0.0187)
	346	0.9666(+/-0.0058)	0.9354(+/-0.0116)	0.9978(+/-0.0009)	0.9666(+/-0.0058)	0.9685(+/-0.0052)	0.9666(+/-0.0058)	0.9666(+/-0.0058)	0.9351(+/-0.0110)
pos_art_346randomreplace	100	0.8954(+/-0.0084)	0.9298(+/-0.0149)	0.8611(+/-0.0109)	0.8954(+/-0.0084)	0.8983(+/-0.0091)	0.8954(+/-0.0084)	0.8952(+/-0.0084)	0.7938(+/-0.0174)
	200	0.9138(+/-0.0100)	0.8931(+/-0.0180)	0.9346(+/-0.0061)	0.9138(+/-0.0100)	0.9151(+/-0.0097)	0.9138(+/-0.0100)	0.9138(+/-0.0100)	0.8289(+/-0.0197)
	300	0.8579(+/-0.0202)	0.7326(+/-0.0407)	0.9832(+/-0.0048)	0.8579(+/-0.0202)	0.8830(+/-0.0133)	0.8579(+/-0.0202)	0.8552(+/-0.0214)	0.7404(+/-0.0337)
	346	0.8260(+/-0.0286)	0.6578(+/-0.0559)	0.9943(+/-0.0032)	0.8260(+/-0.0286)	0.8688(+/-0.0169)	0.8260(+/-0.0286)	0.8202(+/-0.0314)	0.6932(+/-0.0464)
pos_whole	100	0.8905(+/-0.0206)	0.9485(+/-0.0097)	0.8325(+/-0.0441)	0.8905(+/-0.0206)	0.8974(+/-0.0163)	0.8905(+/-0.0206)	0.8899(+/-0.0211)	0.7878(+/-0.0369)
	200	0.8979(+/-0.0101)	0.9425(+/-0.0103)	0.8533(+/-0.0204)	0.8979(+/-0.0101)	0.9021(+/-0.0093)	0.8979(+/-0.0101)	0.8976(+/-0.0102)	0.8000(+/-0.0192)
	300	0.9336(+/-0.0097)	0.9275(+/-0.0111)	0.9397(+/-0.0178)	0.9336(+/-0.0097)	0.9342(+/-0.0098)	0.9336(+/-0.0097)	0.9336(+/-0.0097)	0.8678(+/-0.0195)
	346	0.9457(+/-0.0072)	0.9189(+/-0.0123)	0.9725(+/-0.0093)	0.9457(+/-0.0072)	0.9473(+/-0.0070)	0.9457(+/-0.0072)	0.9456(+/-0.0073)	0.8930(+/-0.0141)
	400	0.9368(+/-0.0073)	0.9270(+/-0.0110)	0.9465(+/-0.0146)	0.9368(+/-0.0073)	0.9374(+/-0.0074)	0.9368(+/-0.0073)	0.9368(+/-0.0072)	0.8742(+/-0.0146)
	450	0.9451(+/-0.0067)	0.9216(+/-0.0124)	0.9685(+/-0.0088)	0.9451(+/-0.0067)	0.9463(+/-0.0065)	0.9451(+/-0.0067)	0.9450(+/-0.0067)	0.8914(+/-0.0131)
	500	0.9467(+/-0.0065)	0.9206(+/-0.0121)	0.9729(+/-0.0068)	0.9467(+/-0.0065)	0.9482(+/-0.0062)	0.9467(+/-0.0065)	0.9467(+/-0.0065)	0.8949(+/-0.0127)
	600	0.9479(+/-0.0075)	0.9177(+/-0.0120)	0.9781(+/-0.0049)	0.9479(+/-0.0075)	0.9497(+/-0.0071)	0.9479(+/-0.0075)	0.9479(+/-0.0075)	0.8976(+/-0.0145)
	700	0.9506(+/-0.0078)	0.9170(+/-0.0121)	0.9842(+/-0.0049)	0.9506(+/-0.0078)	0.9528(+/-0.0073)	0.9506(+/-0.0078)	0.9505(+/-0.0078)	0.9034(+/-0.0151)
	800	0.9516(+/-0.0070)	0.9154(+/-0.0108)	0.9879(+/-0.0050)	0.9516(+/-0.0070)	0.9542(+/-0.0065)	0.9516(+/-0.0070)	0.9516(+/-0.0070)	0.9058(+/-0.0135)
	900	0.9509(+/-0.0068)	0.9147(+/-0.0105)	0.9871(+/-0.0045)	0.9509(+/-0.0068)	0.9534(+/-0.0064)	0.9509(+/-0.0068)	0.9508(+/-0.0069)	0.9042(+/-0.0132)
	1000	0.9491(+/-0.0070)	0.9149(+/-0.0115)	0.9832(+/-0.0031)	0.9491(+/-0.0070)	0.9513(+/-0.0064)	0.9491(+/-0.0070)	0.9490(+/-0.0070)	0.9004(+/-0.0134)
Note: The best indicators of each method are shown in bold.
