# Supplementary material for: A deep learning method to predict bacterial ADP-ribosyltransferase toxins
Source: Bioinformatics. 2024 Jun 17;40(7):btae378. doi: 10.1093/bioinformatics/btae378 (PMC11219481; doi:10.1093/bioinformatics/btae378)
Supplement: btae378_Supplementary_Data [file btae378_supplementary_data.zip › Table S1.xlsx]

## Sheet: Sheet1
Table S1. Details of the 44 experimentally verified bacterial ADP-ribosyltransferase toxins.
Bacteria	bARTTs	ID/Acc	Classification	Targets	Structure	ART functional domain	Accession	Superfamily	Start	End	Product	Class	Receptor	Function	Literatures
Aeromonas hydrophila str. SSU	AexU	ABH06556	-	-	A	-	-	-	232	512	aexU, AexT-like protein	-	-	-	-
Aeromonas hydrophila subsp. hydrophila ATCC 7966	VgrG1, T6SS secreted	AHA_1119	-	Actin	A	PRK15244 super family	cl33114	-	714	927	vgrG1, Type VI secretion system effector VgrG1, ADP-ribosyltransferase	gamma-proteobacteria	Unknown	Inhibition of actin polymerization	References
Aeromonas salmonicida subsp. salmonicida A449	AexT	ASA_4266	C2-like	-	A	ADPrib_exo_Tox	pfam03496	VIP2 super family	263	450	aexT, Type III secretion system effector AexT, bifunctional toxin with GTPase and ADPribosylase activity	-	-	-	-
Bacillus cereus Rock4-2	C3cer	ZP_04215532	C3-like	Small GTPase: Rho (Asn41)	A	ADPrib_exo_Tox	pfam03496	VIP2 super family	69	262	ADP-ribosyltransferase	Bacilli	Cell entry mechanism unknown	Inactivate small GTPases	References
Bacillus thuringiensis	Vegetative insecticidal protein: vip2Ac, vip1Ac	AAO86513	C2-like	Actin (Arg177)	AB	VIP2	cd00233	VIP2 super family	264	460	vip2Ac, Vip2Ac	Bacilli	Unknown	Inhibition of actin polymerization	References
Bordetella pertussis Tohama I	Pertussis toxin	BP3783	-	Heterotrimeric G proteins: Gi, Go, Ggust, Gt (Cys352)	AB5	Enterotoxin_a super family	cl03779	Enterotoxin_a super family	36	268	ptxA, pertussis toxin subunit 1 precursor	beta-proteobacteria	Glycoconjugate receptors, CD14	Fixing the G protein in an inactive heterotrimeric Galphabetagamma state, uncoupled Gi protein-mediated signal transduction, secreted by type IV Ptl secretion system,	References
Citrobacter rodentium ICC168	EspJ	ROD_48901	-		A	-	-	-	1	217	espJ, T3SS effector protein EspJ	-	-	-	-
Clostridium botulinum	C3bot2	AAA23212	C3-like	Small GTPase: Rho (Asn41)	A	VIP2	cd00233	VIP2 super family	45	243	C3 ADP-ribosyltransferase	Clostridia	Cell entry mechanism unknown	Inactivate small GTPases	References
Clostridium botulinum C str. 203U28	C2 toxin: C2I, C2II	pC2C203U28_p056	C2-like	Actin (Arg177)	AB	VIP2	cd00233	VIP2 super family	217	426	C2 toxin,component I	Clostridia	Unknown	Inhibition of actin polymerization	References
Clostridium botulinum D str. 1873	C3bot1	CAA41768	C3-like	Small GTPase: Rho (Asn41)	A	VIP2	cd00233	VIP2 super family	45	244	C3, exoenzyme C3	Clostridia	Cell entry mechanism unknown	Inactivate small GTPases	References
Clostridium difficile CD196	CDT: CDTa, CDTb	AAB67304	C2-like	Actin (Arg177)	AB	VIP2	cd00233	VIP2 super family	260	462	cdtA, ADP-ribosyltransferase enzymatic component	Clostridia	Lipolysis-stimulated lipoprotein receptor (LSR)	Inhibition of actin polymerization	References
Clostridium limosum str. 2	C3lim	CAA60674	C3-like	Small GTPase: Rho (Asn41)	A	VIP2	cd00233	VIP2 super family	50	249	C3, exoenzyme C3	Clostridia	Cell entry mechanism unknown	Inactivate small GTPases	References
Clostridium perfringens E str. NCIB 10748	Iota toxin: Ia, Ib	CAA51959	C2-like	Actin (Arg177)	AB	VIP2	cd00233	VIP2 super family	251	453	iap, iota toxin component Ia	Clostridia	Lipolysis-stimulated lipoprotein receptor (LSR)	Inhibition of actin polymerization	References
Clostridium spiroforme str. CS246	CST: Sa, Sb	CAA66611	C2-like	Actin (Arg177)	AB	VIP2	cd00233	VIP2 super family	257	452	sas, Sa component	Clostridia	Unknown	Inhibition of actin polymerization	References
Corynebacterium diphtheriae NCTC13129	Diphtheria toxin	DIP0222	DT-like	eEF-2	AB	Diphtheria_C	pfam02763	ADP_ribosyl super family	26	212	tox, Diphtheria toxin precursor	Actinobacteria	HB-EGF (heparin-binding epidermal growth factor), CD-9	Inhibition of protein synthesis	References
Escherichia coli	Heat-labile enterotoxin, LTII	AAA24093	-	Heterotrimeric G proteins: Gs	AB5	Enterotoxin_a	pfam01375	Enterotoxin_a super family	2	259	heat labile enterotoxin type IIa A	gamma-proteobacteria	GM1 and other glycosphingolipids	Inhibition of GTPase activity of Gs	References
Escherichia coli O127:H6 str. E2348/69	EspJ	E2348C_0723	-		A	-	-	-	1	217	espJ, T3SS secreted effector EspJ-like protein	-	-	-	-
Escherichia coli O157:H7 str. EDL933	EspJ	Z3071	-		A	-	-	-	1	217	espJ, Type III secretion system effector EspJ, adenosine diphosphate (ADP) ribosyltransferase	-	-	-	-
Escherichia coli O78:H11:K80 str. H10407	Heat-labile enterotoxin, LTI	YP_003293997	-	G proteins: Gs	AB5	Enterotoxin_a	pfam01375	Enterotoxin_a super family	2	258	eltA, heat-labile enterotoxin A subunit	gamma-proteobacteria	GM1 and other glycosphingolipids	Inhibition of GTPase activity of Gs	References
Lysinibacillus sphaericus str. LP1G	MTX1 (mosquitocidal toxin)	AAN04906	CT-PT-like	EF-Tu etc.	AB	Enterotoxin_a super family	cl03779	Enterotoxin_a super family	95	220	mtx1, mosquitocidal toxin	Bacilli	Unknown	Unknown	References
Mycoplasma penetrans HF-2	MYPE9110	MYPE9110	-	Unknown	AB	Enterotoxin_a super family	cl03779	Enterotoxin_a super family	22	168	hypothetical protein	Mollicutes	Unknown	Unknown	References
Mycoplasma pneumoniae M129	CARDS	MPN372	CT-PT-like	Unknown	AB	Pertussis_S1	pfam02917	Enterotoxin_a super family	3	234	CARDS toxin	Mollicutes	Alveolar surfactant protein A	Unknown	References
Neisseria meningitidis MC58	NarE	NMB1343	CT-PT-like	Unknown	A	-	-	-	1	145	narE, hypothetical protein	beta-proteobacteria	Cell entry mechanism unknown	Unknown	References
Photorhabdus laumondii subsp. laumondii TTO1	Photox	CAE13117.1	-	-	A	PRK15244 super family	cl33114	-	175	407	Photox plu0822	-	-	-	-
Photorhabdus luminescens strain W14	Tcc3	AAO17204.1	-	Actin (Thr148)	ABC	hvr	-	-	679	960	TccC3	-	-	-	-
Photorhabdus luminescens strain W14	Tcc5	AAO17210.1	-	-	ABC	hvr	-	-	670	938	TccC5	-	-	-	-
Pseudomonas aeruginosa PAO1	Exotoxin A	PA1148	DT-like	eEF-2	AB	Exotox-A_cataly	pfam09009	ADP_ribosyl super family	447	618	toxA, exotoxin A precursor	gamma-proteobacteria	CD91(alpha2MR/LRP)	Inhibition of protein synthesis	References
Pseudomonas aeruginosa PAO1	ExoT	PA0044	-	-	A	ADPrib_exo_Tox	pfam03496	VIP2 super family	248	432	exoT, type III secretion system effector ExoT, ADP ribosyltransferase activity and GTPase-activating protein activity	-	-	-	-
Pseudomonas aeruginosa PAO1	ExoS	PA3841	-	-	A	ADPrib_exo_Tox	pfam03496	VIP2 super family	243	428	exoS, type III secretion system effector ExoS, ADP ribosyltransferase activity and GTPase-activating protein activity	-	-	-	-
Pseudomonas syringae pv. tomato str. DC3000	HopO1-1	PSPTOA0018	-	-	A	VIP2 super family	cl00173	VIP2 super family	43	282	hopO1-1, type III effector HopO1-1	-	-	-	-
Pseudomonas syringae pv. tomato str. DC3000	HopO1-2	PSPTO_4594	-	-	A	ART	pfam01129	VIP2 super family	58	297	hopO1-2, type III effector HopO1-2	-	-	-	-
Pseudomonas syringae pv. tomato str. DC3000	HopF2	PSPTO_0502	-	-	A	AvrPphF-ORF-2	pfam09143	-	29	204	hopF2, type III effector HopF2	-	-	-	-
Pseudomonas syringae pv. tomato str. DC3000	HopU1	PSPTO_0501	-	-	A	VIP2 super family	cl00173	VIP2 super family	83	261	hopU1, type III effector HopU1	-	-	-	-
Salmonella bongori NCTC 12419	SboC	CCC31439.1	-	-	A	-	-	-	1	217	candidate type three secretion system effector protein SboC	-	-	-	-
Salmonella enterica subsp. enterica serovar Typhi str. CT18	STY1890	CAD02123.1	-	-	A2B5	PRK15272	PRK15272	Enterotoxin_a super family	1	242	putative pertussis-like toxin subunit ArtA	-	-	-	-
Salmonella enterica subsp. enterica serovar Typhimurium str. DT104	ArtA	BAE20153.1	-	-	A	Enterotoxin_a super family	cl03779	Enterotoxin_a super family	2	236	ArtA	-	-	-	-
Salmonella enterica subsp. enterica serovar Typhimurium str. LT2	SpvB	PSLT039	C2-like	Actin (Arg177)	A	ADPrib_exo_Tox	pfam03496	VIP2 super family	392	552	spvB, type III secretion system effector SpvB, ADP-ribosylation activity	gamma-proteobacteria	-	Causes cytoskeletal disruption and apoptosis	References
Staphylococcus aureus	EDIN-A/C3stau1	AAA26616	C3-like	Small GTPase: Rho (Asn41)	A	VIP2	cd00233	VIP2 super family	35	245	epidermal cell differentiation inhibitor	Bacilli	Cell entry mechanism unknown, S. aureus may invade host cells and secrete EDIN toxins directly into the host cytosol	Inactivate small GTPases	References
Staphylococcus aureus	EDIN-B/C3stau2	BAC22946	C3-like	Small GTPase: Rho (Asn41)	A	ADPrib_exo_Tox	pfam03496	VIP2 super family	47	245	edin-B, epidermal cell differentiation inhibitor B	Bacilli	Cell entry mechanism unknown, S. aureus may invade host cells and secrete EDIN toxins directly into the host cytosol	Inactivate small GTPases	References
Staphylococcus aureus str. TY4	EDIN-C/C3stau3	NP_478345	C3-like	Small GTPase: Rho (Asn41)	A	ADPrib_exo_Tox	pfam03496	VIP2 super family	47	245	hypothetical protein	Bacilli	Cell entry mechanism unknown, S. aureus may invade host cells and secrete EDIN toxins directly into the host cytosol	Inactivate small GTPases	References
Streptococcus pyogenes M1 GAS	SpyA	SPy0428	C3-like	Vimentin, tropomyosin and actin	A	VIP2	cd00233	VIP2 super family	45	247	spyA, hypothetical protein	Bacilli	Cell entry mechanism unknown	Disrupts actin cytoskeleton	References
Vibrio cholerae O1 biovar El Tor str. N16961	Cholera toxin	VC1457	CT-PT-like	G proteins: Gs, Golf, Gt (Arg201)	AB5	Enterotoxin_a	pfam01375	Enterotoxin_a super family	2	258	ctxA, cholera enterotoxin, A subunit	gamma-proteobacteria	Ganglioside GM1	Inhibition of GTPase activity of Gs, locks Galphas in an active state	References
Vibrio cholerae str. TP	Cholix	AAW80252	DT-like	eEF-2	AB	ADP_ribosyl super family	cl00283	ADP_ribosyl super family	474	634	toxA, hypothetical exotoxin A	gamma-proteobacteria	Unknown	Inhibition of protein synthesis	References
Vibrio parahaemolyticus RIMD 2210633	VopT	VPA1327	-	-	A	VIP2 super family	cl00173	VIP2 super family	63	199	vopT, type III secretion system effector VopT, ADP-ribosyltransferase	-	-	-	-
